# Supplementary material for: Critical Review of Gaps in the Diagnosis and Management of Drug-Induced Liver Injury Associated with Severe Cutaneous Adverse Reactions
Source: J Clin Med. 2021 Nov 15;10(22):5317. doi: 10.3390/jcm10225317 (PMC8618381; doi:10.3390/jcm10225317)
Supplement: Supplementary file 1 [file jcm-10-05317-s001.zip]

Archive with 1 entries (1 files):
- jcm-1456112-supplementary.pdf
